# Supplementary material for: Ruthenium Decorated Tris-Silylated Germanium Zintl Clusters Featuring an Unexpected Ligand Arrangement
Source: Molecules. 2025 Mar 11;30(6):1247. doi: 10.3390/molecules30061247 (PMC11946829; doi:10.3390/molecules30061247)
Supplement: Supplementary file 1 [file molecules-30-01247-s001.zip]

Archive with 1 entries (1 files):
- molecules-3504370-supplementary.pdf
